# Supplementary material for: Joint effects of group sex-ratio and Wolbachia infection on female reproductive success in the terrestrial isopod Armadillidium vulgare
Source: BMC Evol Biol. 2019 Feb 28;19:65. doi: 10.1186/s12862-019-1391-6 (PMC6394025; doi:10.1186/s12862-019-1391-6)
Supplement: Supplementary file 2 — S2 Raw data. Data availability The excel file provides all the raw data collected in the current study. (XLSX 48 kb) [file 12862_2019_1391_MOESM2_ESM.xlsx]

## Sheet: Survival
ID	Box.L	Death.month	Death.status	Wolbachia	Males
1	A	2	1	Absent	F20
2	A	2	1	Absent	F20
3	A	3	1	Absent	F20
4	A	3	1	Absent	F20
5	A	4	1	Absent	F20
6	A	4	1	Absent	F20
7	A	4	1	Absent	F20
8	A	6	1	Absent	F20
9	A	7	1	Absent	F20
10	A	7	1	Absent	F20
11	A	7	1	Absent	F20
12	A	9	1	Absent	F20
13	A	12	0	Absent	F20
14	A	12	0	Absent	F20
15	A	12	0	Absent	F20
16	B	1	1	Absent	F20
17	B	3	1	Absent	F20
18	B	3	1	Absent	F20
19	B	3	1	Absent	F20
20	B	4	1	Absent	F20
21	B	4	1	Absent	F20
22	B	4	1	Absent	F20
23	B	6	1	Absent	F20
24	B	7	1	Absent	F20
25	B	7	1	Absent	F20
26	B	7	1	Absent	F20
27	B	9	1	Absent	F20
28	B	12	0	Absent	F20
29	B	12	0	Absent	F20
30	B	12	0	Absent	F20
31	C	2	1	Absent	F20
32	C	2	1	Absent	F20
33	C	2	1	Absent	F20
34	C	3	1	Absent	F20
35	C	4	1	Absent	F20
36	C	5	1	Absent	F20
37	C	6	1	Absent	F20
38	C	6	1	Absent	F20
39	C	7	1	Absent	F20
40	C	7	1	Absent	F20
41	C	12	0	Absent	F20
42	C	12	0	Absent	F20
43	C	12	0	Absent	F20
44	C	12	0	Absent	F20
45	C	12	0	Absent	F20
46	D	3	1	Absent	F20
47	D	3	1	Absent	F20
48	D	3	1	Absent	F20
49	D	3	1	Absent	F20
50	D	4	1	Absent	F20
51	D	6	1	Absent	F20
52	D	6	1	Absent	F20
53	D	6	1	Absent	F20
54	D	8	1	Absent	F20
55	D	12	1	Absent	F20
56	D	12	0	Absent	F20
57	D	12	0	Absent	F20
58	D	12	0	Absent	F20
59	D	12	0	Absent	F20
60	D	12	0	Absent	F20
61	E	1	1	Absent	F20
62	E	2	1	Absent	F20
63	E	3	1	Absent	F20
64	E	3	1	Absent	F20
65	E	4	1	Absent	F20
66	E	5	1	Absent	F20
67	E	6	1	Absent	F20
68	E	7	1	Absent	F20
69	E	10	1	Absent	F20
70	E	10	1	Absent	F20
71	E	12	0	Absent	F20
72	E	12	0	Absent	F20
73	E	12	0	Absent	F20
74	E	12	0	Absent	F20
75	E	12	0	Absent	F20
76	F	3	1	Absent	F50
77	F	3	1	Absent	F50
78	F	4	1	Absent	F50
79	F	4	1	Absent	F50
80	F	5	1	Absent	F50
81	F	5	1	Absent	F50
82	F	5	1	Absent	F50
83	F	5	1	Absent	F50
84	F	7	1	Absent	F50
85	F	7	1	Absent	F50
86	F	10	1	Absent	F50
87	F	11	1	Absent	F50
88	F	11	1	Absent	F50
89	F	12	1	Absent	F50
90	F	12	0	Absent	F50
91	G	1	1	Absent	F50
92	G	3	1	Absent	F50
93	G	3	1	Absent	F50
94	G	3	1	Absent	F50
95	G	6	1	Absent	F50
96	G	7	1	Absent	F50
97	G	8	1	Absent	F50
98	G	9	1	Absent	F50
99	G	9	1	Absent	F50
100	G	11	1	Absent	F50
101	G	12	0	Absent	F50
102	G	12	0	Absent	F50
103	G	12	0	Absent	F50
104	G	12	0	Absent	F50
105	G	12	0	Absent	F50
111	H	1	1	Absent	F50
112	H	4	1	Absent	F50
113	H	7	1	Absent	F50
114	H	7	1	Absent	F50
115	H	7	1	Absent	F50
116	H	7	1	Absent	F50
117	H	7	1	Absent	F50
118	H	7	1	Absent	F50
119	H	7	1	Absent	F50
120	H	7	1	Absent	F50
121	H	7	1	Absent	F50
122	H	8	1	Absent	F50
123	H	11	1	Absent	F50
124	H	12	0	Absent	F50
125	H	12	0	Absent	F50
126	I	3	1	Absent	F50
127	I	3	1	Absent	F50
128	I	6	1	Absent	F50
129	I	7	1	Absent	F50
130	I	7	1	Absent	F50
131	I	7	1	Absent	F50
132	I	8	1	Absent	F50
133	I	8	1	Absent	F50
134	I	10	1	Absent	F50
135	I	11	1	Absent	F50
136	I	11	1	Absent	F50
137	I	12	0	Absent	F50
138	I	12	0	Absent	F50
139	I	12	0	Absent	F50
140	I	12	0	Absent	F50
141	J	2	1	Absent	F50
142	J	3	1	Absent	F50
143	J	3	1	Absent	F50
144	J	3	1	Absent	F50
145	J	6	1	Absent	F50
146	J	7	1	Absent	F50
147	J	7	1	Absent	F50
148	J	12	1	Absent	F50
149	J	12	1	Absent	F50
150	J	12	0	Absent	F50
151	J	12	0	Absent	F50
152	J	12	0	Absent	F50
153	J	12	0	Absent	F50
154	J	12	0	Absent	F50
155	J	12	0	Absent	F50
156	K	3	1	Absent	F80
157	K	4	1	Absent	F80
158	K	5	1	Absent	F80
159	K	7	1	Absent	F80
160	K	9	1	Absent	F80
161	K	10	1	Absent	F80
162	K	11	1	Absent	F80
163	K	11	1	Absent	F80
164	K	11	1	Absent	F80
165	K	11	1	Absent	F80
166	K	11	1	Absent	F80
167	K	12	1	Absent	F80
168	K	12	1	Absent	F80
169	K	12	0	Absent	F80
170	K	12	0	Absent	F80
171	L	2	1	Absent	F80
172	L	5	1	Absent	F80
173	L	7	1	Absent	F80
174	L	7	1	Absent	F80
175	L	7	1	Absent	F80
176	L	7	1	Absent	F80
177	L	7	1	Absent	F80
178	L	8	1	Absent	F80
179	L	9	1	Absent	F80
180	L	9	1	Absent	F80
181	L	9	1	Absent	F80
182	L	9	1	Absent	F80
183	L	12	1	Absent	F80
184	L	12	0	Absent	F80
185	L	12	0	Absent	F80
191	M	1	1	Absent	F80
192	M	1	1	Absent	F80
193	M	3	1	Absent	F80
194	M	5	1	Absent	F80
195	M	7	1	Absent	F80
196	M	8	1	Absent	F80
197	M	9	1	Absent	F80
198	M	9	1	Absent	F80
199	M	9	1	Absent	F80
200	M	10	1	Absent	F80
201	M	10	1	Absent	F80
202	M	10	1	Absent	F80
203	M	11	1	Absent	F80
204	M	12	0	Absent	F80
205	M	12	0	Absent	F80
206	N	3	1	Absent	F80
207	N	7	1	Absent	F80
208	N	7	1	Absent	F80
209	N	7	1	Absent	F80
210	N	7	1	Absent	F80
211	N	8	1	Absent	F80
212	N	8	1	Absent	F80
213	N	9	1	Absent	F80
214	N	9	1	Absent	F80
215	N	10	1	Absent	F80
216	N	10	1	Absent	F80
217	N	12	0	Absent	F80
218	N	12	0	Absent	F80
219	N	12	0	Absent	F80
220	N	12	0	Absent	F80
221	O	1	1	Absent	F80
222	O	3	1	Absent	F80
223	O	3	1	Absent	F80
224	O	4	1	Absent	F80
225	O	7	1	Absent	F80
226	O	7	1	Absent	F80
227	O	7	1	Absent	F80
228	O	7	1	Absent	F80
229	O	7	1	Absent	F80
230	O	8	1	Absent	F80
231	O	9	1	Absent	F80
232	O	12	0	Absent	F80
233	O	12	0	Absent	F80
234	O	12	0	Absent	F80
235	O	12	0	Absent	F80
236	P	6	1	Absent	F100
237	P	6	1	Absent	F100
238	P	6	1	Absent	F100
239	P	7	1	Absent	F100
240	P	7	1	Absent	F100
241	P	7	1	Absent	F100
242	P	7	1	Absent	F100
243	P	7	1	Absent	F100
244	P	8	1	Absent	F100
245	P	8	1	Absent	F100
246	P	9	1	Absent	F100
247	P	9	1	Absent	F100
248	P	9	1	Absent	F100
249	P	12	0	Absent	F100
250	P	12	0	Absent	F100
251	Q	4	1	Absent	F100
252	Q	5	1	Absent	F100
253	Q	7	1	Absent	F100
254	Q	7	1	Absent	F100
255	Q	7	1	Absent	F100
256	Q	7	1	Absent	F100
257	Q	8	1	Absent	F100
258	Q	8	1	Absent	F100
259	Q	8	1	Absent	F100
260	Q	10	1	Absent	F100
261	Q	11	1	Absent	F100
262	Q	11	1	Absent	F100
263	Q	12	0	Absent	F100
264	Q	12	0	Absent	F100
265	Q	12	0	Absent	F100
271	R	5	1	Absent	F100
272	R	5	1	Absent	F100
273	R	7	1	Absent	F100
274	R	8	1	Absent	F100
275	R	8	1	Absent	F100
276	R	8	1	Absent	F100
277	R	8	1	Absent	F100
278	R	8	1	Absent	F100
279	R	10	1	Absent	F100
280	R	11	1	Absent	F100
281	R	11	1	Absent	F100
282	R	12	1	Absent	F100
283	R	12	0	Absent	F100
284	R	12	0	Absent	F100
285	R	12	0	Absent	F100
286	S	4	1	Absent	F100
287	S	5	1	Absent	F100
288	S	7	1	Absent	F100
289	S	7	1	Absent	F100
290	S	7	1	Absent	F100
291	S	8	1	Absent	F100
292	S	9	1	Absent	F100
293	S	10	1	Absent	F100
294	S	10	1	Absent	F100
295	S	10	1	Absent	F100
296	S	11	1	Absent	F100
297	S	12	1	Absent	F100
298	S	12	0	Absent	F100
299	S	12	0	Absent	F100
300	S	12	0	Absent	F100
301	T	1	1	Absent	F100
302	T	7	1	Absent	F100
303	T	8	1	Absent	F100
304	T	8	1	Absent	F100
305	T	8	1	Absent	F100
306	T	8	1	Absent	F100
307	T	8	1	Absent	F100
308	T	9	1	Absent	F100
309	T	9	1	Absent	F100
310	T	9	1	Absent	F100
311	T	9	1	Absent	F100
312	T	10	1	Absent	F100
313	T	12	0	Absent	F100
314	T	12	0	Absent	F100
315	T	12	0	Absent	F100
316	U	2	1	Present	F20
317	U	2	1	Present	F20
318	U	2	1	Present	F20
319	U	3	1	Present	F20
320	U	3	1	Present	F20
321	U	3	1	Present	F20
322	U	6	1	Present	F20
323	U	7	1	Present	F20
324	U	7	1	Present	F20
325	U	9	1	Present	F20
326	U	10	1	Present	F20
327	U	12	0	Present	F20
328	U	12	0	Present	F20
329	U	12	0	Present	F20
330	U	12	0	Present	F20
331	V	3	1	Present	F20
332	V	6	1	Present	F20
333	V	6	1	Present	F20
334	V	7	1	Present	F20
335	V	7	1	Present	F20
336	V	8	1	Present	F20
337	V	8	1	Present	F20
338	V	8	1	Present	F20
339	V	8	1	Present	F20
340	V	8	1	Present	F20
341	V	9	1	Present	F20
342	V	9	1	Present	F20
343	V	10	1	Present	F20
344	V	11	1	Present	F20
345	V	12	0	Present	F20
346	W	3	1	Present	F20
347	W	4	1	Present	F20
348	W	5	1	Present	F20
349	W	5	1	Present	F20
350	W	5	1	Present	F20
351	W	5	1	Present	F20
352	W	5	1	Present	F20
353	W	7	1	Present	F20
354	W	7	1	Present	F20
355	W	8	1	Present	F20
356	W	9	1	Present	F20
357	W	10	1	Present	F20
358	W	11	1	Present	F20
359	W	12	0	Present	F20
360	W	12	0	Present	F20
361	X	2	1	Present	F20
362	X	3	1	Present	F20
363	X	3	1	Present	F20
364	X	4	1	Present	F20
365	X	4	1	Present	F20
366	X	5	1	Present	F20
367	X	7	1	Present	F20
368	X	8	1	Present	F20
369	X	8	1	Present	F20
370	X	9	1	Present	F20
371	X	11	1	Present	F20
372	X	12	0	Present	F20
373	X	12	0	Present	F20
374	X	12	0	Present	F20
375	X	12	0	Present	F20
376	Y	4	1	Present	F20
377	Y	4	1	Present	F20
378	Y	4	1	Present	F20
379	Y	5	1	Present	F20
380	Y	6	1	Present	F20
381	Y	6	1	Present	F20
382	Y	6	1	Present	F20
383	Y	7	1	Present	F20
384	Y	9	1	Present	F20
385	Y	10	1	Present	F20
386	Y	11	1	Present	F20
387	Y	12	1	Present	F20
388	Y	12	0	Present	F20
389	Y	12	0	Present	F20
390	Y	12	0	Present	F20
391	Z	5	1	Present	F50
392	Z	6	1	Present	F50
393	Z	7	1	Present	F50
394	Z	7	1	Present	F50
395	Z	7	1	Present	F50
396	Z	7	1	Present	F50
397	Z	8	1	Present	F50
398	Z	8	1	Present	F50
399	Z	9	1	Present	F50
400	Z	9	1	Present	F50
401	Z	9	1	Present	F50
402	Z	9	1	Present	F50
403	Z	12	1	Present	F50
404	Z	12	0	Present	F50
405	Z	12	0	Present	F50
406	AA	3	1	Present	F50
407	AA	4	1	Present	F50
408	AA	6	1	Present	F50
409	AA	6	1	Present	F50
410	AA	6	1	Present	F50
411	AA	7	1	Present	F50
412	AA	8	1	Present	F50
413	AA	9	1	Present	F50
414	AA	9	1	Present	F50
415	AA	10	1	Present	F50
416	AA	12	1	Present	F50
417	AA	12	0	Present	F50
418	AA	12	0	Present	F50
419	AA	12	0	Present	F50
420	AA	12	0	Present	F50
421	AB	1	1	Present	F50
422	AB	2	1	Present	F50
423	AB	6	1	Present	F50
424	AB	7	1	Present	F50
425	AB	7	1	Present	F50
426	AB	9	1	Present	F50
427	AB	10	1	Present	F50
428	AB	11	1	Present	F50
429	AB	11	1	Present	F50
430	AB	12	1	Present	F50
431	AB	12	1	Present	F50
432	AB	12	0	Present	F50
433	AB	12	0	Present	F50
434	AB	12	0	Present	F50
435	AB	12	0	Present	F50
436	AC	3	1	Present	F50
437	AC	7	1	Present	F50
438	AC	7	1	Present	F50
439	AC	7	1	Present	F50
440	AC	9	1	Present	F50
441	AC	10	1	Present	F50
442	AC	10	1	Present	F50
443	AC	10	1	Present	F50
444	AC	10	1	Present	F50
445	AC	11	1	Present	F50
446	AC	11	1	Present	F50
447	AC	12	1	Present	F50
448	AC	12	1	Present	F50
449	AC	12	1	Present	F50
450	AC	12	0	Present	F50
451	AD	6	1	Present	F50
452	AD	6	1	Present	F50
453	AD	6	1	Present	F50
454	AD	7	1	Present	F50
455	AD	7	1	Present	F50
456	AD	8	1	Present	F50
457	AD	8	1	Present	F50
458	AD	11	1	Present	F50
459	AD	12	1	Present	F50
460	AD	12	0	Present	F50
461	AD	12	0	Present	F50
462	AD	12	0	Present	F50
463	AD	12	0	Present	F50
464	AD	12	0	Present	F50
465	AD	12	0	Present	F50
466	AE	3	1	Present	F80
467	AE	4	1	Present	F80
468	AE	4	1	Present	F80
469	AE	5	1	Present	F80
470	AE	7	1	Present	F80
471	AE	7	1	Present	F80
472	AE	8	1	Present	F80
473	AE	8	1	Present	F80
474	AE	9	1	Present	F80
475	AE	9	1	Present	F80
476	AE	9	1	Present	F80
477	AE	9	1	Present	F80
478	AE	10	1	Present	F80
479	AE	10	1	Present	F80
480	AE	12	1	Present	F80
481	AF	4	1	Present	F80
482	AF	7	1	Present	F80
483	AF	7	1	Present	F80
484	AF	7	1	Present	F80
485	AF	7	1	Present	F80
486	AF	7	1	Present	F80
487	AF	7	1	Present	F80
488	AF	9	1	Present	F80
489	AF	9	1	Present	F80
490	AF	9	1	Present	F80
491	AF	10	1	Present	F80
492	AF	10	1	Present	F80
493	AF	12	0	Present	F80
494	AF	12	0	Present	F80
495	AF	12	0	Present	F80
496	AG	3	1	Present	F80
497	AG	6	1	Present	F80
498	AG	7	1	Present	F80
499	AG	7	1	Present	F80
500	AG	7	1	Present	F80
501	AG	7	1	Present	F80
502	AG	8	1	Present	F80
503	AG	8	1	Present	F80
504	AG	8	1	Present	F80
505	AG	8	1	Present	F80
506	AG	8	1	Present	F80
507	AG	9	1	Present	F80
508	AG	10	1	Present	F80
509	AG	10	1	Present	F80
510	AG	10	1	Present	F80
511	AH	3	1	Present	F80
512	AH	6	1	Present	F80
513	AH	7	1	Present	F80
514	AH	7	1	Present	F80
515	AH	7	1	Present	F80
516	AH	7	1	Present	F80
517	AH	7	1	Present	F80
518	AH	8	1	Present	F80
519	AH	8	1	Present	F80
520	AH	9	1	Present	F80
521	AH	9	1	Present	F80
522	AH	9	1	Present	F80
523	AH	9	1	Present	F80
524	AH	9	1	Present	F80
525	AH	10	1	Present	F80
526	AI	4	1	Present	F80
527	AI	5	1	Present	F80
528	AI	8	1	Present	F80
529	AI	8	1	Present	F80
530	AI	8	1	Present	F80
531	AI	8	1	Present	F80
532	AI	8	1	Present	F80
533	AI	8	1	Present	F80
534	AI	10	1	Present	F80
535	AI	10	1	Present	F80
536	AI	11	1	Present	F80
537	AI	12	0	Present	F80
538	AI	12	0	Present	F80
539	AI	12	0	Present	F80
540	AI	12	0	Present	F80
541	AJ	4	1	Present	F100
542	AJ	5	1	Present	F100
543	AJ	6	1	Present	F100
544	AJ	6	1	Present	F100
545	AJ	7	1	Present	F100
546	AJ	7	1	Present	F100
547	AJ	9	1	Present	F100
548	AJ	9	1	Present	F100
549	AJ	10	1	Present	F100
550	AJ	10	1	Present	F100
551	AJ	12	1	Present	F100
552	AJ	12	0	Present	F100
553	AJ	12	0	Present	F100
554	AJ	12	0	Present	F100
555	AJ	12	0	Present	F100
556	AK	1	1	Present	F100
557	AK	2	1	Present	F100
558	AK	4	1	Present	F100
559	AK	8	1	Present	F100
560	AK	8	1	Present	F100
561	AK	8	1	Present	F100
562	AK	8	1	Present	F100
563	AK	8	1	Present	F100
564	AK	8	1	Present	F100
565	AK	8	1	Present	F100
566	AK	9	1	Present	F100
567	AK	9	1	Present	F100
568	AK	10	1	Present	F100
569	AK	11	1	Present	F100
570	AK	12	0	Present	F100
571	AL	2	1	Present	F100
572	AL	4	1	Present	F100
573	AL	4	1	Present	F100
574	AL	4	1	Present	F100
575	AL	6	1	Present	F100
576	AL	7	1	Present	F100
577	AL	7	1	Present	F100
578	AL	8	1	Present	F100
579	AL	8	1	Present	F100
580	AL	8	1	Present	F100
581	AL	11	1	Present	F100
582	AL	11	1	Present	F100
583	AL	11	1	Present	F100
584	AL	12	0	Present	F100
585	AL	12	0	Present	F100
586	AM	2	1	Present	F100
587	AM	4	1	Present	F100
588	AM	4	1	Present	F100
589	AM	4	1	Present	F100
590	AM	6	1	Present	F100
591	AM	7	1	Present	F100
592	AM	7	1	Present	F100
593	AM	8	1	Present	F100
594	AM	8	1	Present	F100
595	AM	8	1	Present	F100
596	AM	11	1	Present	F100
597	AM	11	1	Present	F100
598	AM	11	1	Present	F100
599	AM	12	0	Present	F100
600	AM	12	0	Present	F100
601	AN	2	1	Present	F100
602	AN	2	1	Present	F100
603	AN	6	1	Present	F100
604	AN	7	1	Present	F100
605	AN	7	1	Present	F100
606	AN	7	1	Present	F100
607	AN	8	1	Present	F100
608	AN	9	1	Present	F100
609	AN	10	1	Present	F100
610	AN	10	1	Present	F100
611	AN	10	1	Present	F100
612	AN	12	1	Present	F100
613	AN	12	0	Present	F100
614	AN	12	0	Present	F100
615	AN	12	0	Present	F100

## Sheet: Life history
Date	Month	Wolbachia	Males	Box	Box.L	N.females	N.males	N.gravid.females	N.female.with.pulli	N.female.with.pulli.hors.na	N.total.pulli
Fev	1	Absent	F100	1	A	15	0	0	0	0	0
Fev	1	Absent	F100	2	B	15	0	0	0	0	0
Fev	1	Absent	F100	3	C	15	0	0	0	0	0
Fev	1	Absent	F100	4	D	15	0	0	0	0	0
Fev	1	Absent	F100	5	E	14	0	0	0	0	0
Fev	1	Absent	F20	1	F	15	51	2	0	0	0
Fev	1	Absent	F20	2	G	14	53	4	0	0	0
Fev	1	Absent	F20	3	H	15	56	0	0	0	0
Fev	1	Absent	F20	4	I	15	53	0	0	0	0
Fev	1	Absent	F20	5	J	14	56	1	0	0	0
Fev	1	Absent	F50	1	K	15	14	1	0	0	0
Fev	1	Absent	F50	2	L	14	14	2	0	0	0
Fev	1	Absent	F50	3	M	14	15	0	0	0	0
Fev	1	Absent	F50	4	N	15	14	1	0	0	0
Fev	1	Absent	F50	5	O	15	14	2	0	0	0
Fev	1	Absent	F80	1	P	15	2	0	0	0	0
Fev	1	Absent	F80	2	Q	15	4	0	0	0	0
Fev	1	Absent	F80	3	R	13	4	0	0	0	0
Fev	1	Absent	F80	4	S	15	3	0	0	0	0
Fev	1	Absent	F80	5	T	14	4	0	0	0	0
Fev	1	Present	F100	1	U	15	0	0	0	0	0
Fev	1	Present	F100	2	V	14	0	0	0	0	0
Fev	1	Present	F100	3	W	15	0	0	0	0	0
Fev	1	Present	F100	4	X	15	0	0	0	0	0
Fev	1	Present	F100	5	Y	15	0	0	0	0	0
Fev	1	Present	F20	1	Z	15	35	1	0	0	0
Fev	1	Present	F20	2	AA	15	42	1	0	0	0
Fev	1	Present	F20	3	AB	15	31	0	0	0	0
Fev	1	Present	F20	4	AC	15	43	0	0	0	0
Fev	1	Present	F20	5	AD	15	48	0	0	0	0
Fev	1	Present	F50	1	AE	15	14	0	0	0	0
Fev	1	Present	F50	2	AF	15	15	0	0	0	0
Fev	1	Present	F50	3	AG	14	13	0	0	0	0
Fev	1	Present	F50	4	AH	15	15	0	0	0	0
Fev	1	Present	F50	5	AI	15	15	0	0	0	0
Fev	1	Present	F80	1	AJ	15	4	0	0	0	0
Fev	1	Present	F80	2	AK	15	4	0	0	0	0
Fev	1	Present	F80	3	AL	15	4	0	0	0	0
Fev	1	Present	F80	4	AM	15	4	0	0	0	0
Fev	1	Present	F80	5	AN	15	3	0	0	0	0
Ma	2	Absent	F100	1	A	15	0	3	0	0	0
Ma	2	Absent	F100	2	B	15	0	3	0	0	0
Ma	2	Absent	F100	3	C	15	0	4	0	0	0
Ma	2	Absent	F100	4	D	15	0	6	0	0	0
Ma	2	Absent	F100	5	E	14	0	2	0	0	0
Ma	2	Absent	F20	1	F	13	56	8	0	0	0
Ma	2	Absent	F20	2	G	14	56	6	1	1	10
Ma	2	Absent	F20	3	H	12	56	10	0	0	0
Ma	2	Absent	F20	4	I	15	54	11	0	0	0
Ma	2	Absent	F20	5	J	13	57	7	1	1	36
Ma	2	Absent	F50	1	K	15	15	8	1	1	19
Ma	2	Absent	F50	2	L	14	15	10	2	2	73
Ma	2	Absent	F50	3	M	14	13	12	0	0	0
Ma	2	Absent	F50	4	N	15	14	10	0	0	0
Ma	2	Absent	F50	5	O	14	15	9	1	1	35
Ma	2	Absent	F80	1	P	15	4	11	0	0	0
Ma	2	Absent	F80	2	Q	14	4	7	0	0	0
Ma	2	Absent	F80	3	R	13	4	8	0	0	0
Ma	2	Absent	F80	4	S	15	3	9	0	0	0
Ma	2	Absent	F80	5	T	14	4	11	0	0	0
Ma	2	Present	F100	1	U	15	0	2	0	0	0
Ma	2	Present	F100	2	V	13	0	2	0	0	0
Ma	2	Present	F100	3	W	14	0	1	0	0	0
Ma	2	Present	F100	4	X	14	0	2	0	0	0
Ma	2	Present	F100	5	Y	13	0	2	0	0	0
Ma	2	Present	F20	1	Z	12	57	1	0	0	0
Ma	2	Present	F20	2	AA	15	57	3	0	0	0
Ma	2	Present	F20	3	AB	15	59	1	0	0	0
Ma	2	Present	F20	4	AC	14	57	2	0	0	0
Ma	2	Present	F20	5	AD	15	56	0	0	0	0
Ma	2	Present	F50	1	AE	15	12	4	0	0	0
Ma	2	Present	F50	2	AF	15	15	3	0	0	0
Ma	2	Present	F50	3	AG	13	14	2	0	0	0
Ma	2	Present	F50	4	AH	15	15	2	0	0	0
Ma	2	Present	F50	5	AI	15	15	3	0	0	0
Ma	2	Present	F80	1	AJ	15	3	0	0	0	0
Ma	2	Present	F80	2	AK	15	4	7	0	0	0
Ma	2	Present	F80	3	AL	15	3	1	0	0	0
Ma	2	Present	F80	4	AM	15	4	2	0	0	0
Ma	2	Present	F80	5	AN	15	0	0	0	0	0
Apr	3	Absent	F100	1	A	15	0	3	0	0	0
Apr	3	Absent	F100	2	B	15	0	8	0	0	0
Apr	3	Absent	F100	3	C	15	0	6	0	0	0
Apr	3	Absent	F100	4	D	15	0	9	0	0	0
Apr	3	Absent	F100	5	E	14	0	10	0	0	0
Apr	3	Absent	F20	1	F	11	54	4	10	10	544
Apr	3	Absent	F20	2	G	11	56	4	8	8	276
Apr	3	Absent	F20	3	H	11	50	0	0	0	0
Apr	3	Absent	F20	4	I	11	54	5	10	10	529
Apr	3	Absent	F20	5	J	11	43	8	0	0	0
Apr	3	Absent	F50	1	K	13	13	0	6	6	372
Apr	3	Absent	F50	2	L	11	15	5	7	7	348
Apr	3	Absent	F50	3	M	14	12	4	10	10	703
Apr	3	Absent	F50	4	N	13	14	6	9	9	301
Apr	3	Absent	F50	5	O	11	14	4	5	5	229
Apr	3	Absent	F80	1	P	14	4	3	6	6	259
Apr	3	Absent	F80	2	Q	14	4	6	6	6	262
Apr	3	Absent	F80	3	R	12	4	6	6	6	225
Apr	3	Absent	F80	4	S	14	4	6	0	0	0
Apr	3	Absent	F80	5	T	12	4	5	0	0	0
Apr	3	Present	F100	1	U	15	0	0	0	0	0
Apr	3	Present	F100	2	V	13	0	2	0	0	0
Apr	3	Present	F100	3	W	14	0	5	0	0	0
Apr	3	Present	F100	4	X	14	0	3	0	0	0
Apr	3	Present	F100	5	Y	13	0	4	0	0	0
Apr	3	Present	F20	1	Z	9	55	0	0	0	0
Apr	3	Present	F20	2	AA	14	55	2	0	0	0
Apr	3	Present	F20	3	AB	14	57	2	0	0	0
Apr	3	Present	F20	4	AC	12	56	3	0	0	0
Apr	3	Present	F20	5	AD	15	58	1	0	0	0
Apr	3	Present	F50	1	AE	15	13	3	0	0	0
Apr	3	Present	F50	2	AF	14	15	2	0	0	0
Apr	3	Present	F50	3	AG	13	14	2	0	0	0
Apr	3	Present	F50	4	AH	14	15	5	0	0	0
Apr	3	Present	F50	5	AI	15	15	2	0	0	0
Apr	3	Present	F80	1	AJ	14	3	2	0	0	0
Apr	3	Present	F80	2	AK	15	4	4	0	0	0
Apr	3	Present	F80	3	AL	14	3	1	0	0	0
Apr	3	Present	F80	4	AM	14	3	2	0	0	0
Apr	3	Present	F80	5	AN	15	4	4	0	0	0
May	4	Absent	F100	1	A	15	0	6	0	0	0
May	4	Absent	F100	2	B	14	0	8	0	0	0
May	4	Absent	F100	3	C	15	0	7	0	0	0
May	4	Absent	F100	4	D	14	0	7	0	0	0
May	4	Absent	F100	5	E	14	0	8	0	0	0
May	4	Absent	F20	1	F	8	54	3	0	0	0
May	4	Absent	F20	2	G	9	56	2	3	3	157
May	4	Absent	F20	3	H	10	50	0	10	10	398
May	4	Absent	F20	4	I	10	52	3	0	0	0
May	4	Absent	F20	5	J	10	42	4	7	7	194
May	4	Absent	F50	1	K	11	12	2	2	2	72
May	4	Absent	F50	2	L	11	13	2	7	7	210
May	4	Absent	F50	3	M	13	13	5	5	5	156
May	4	Absent	F50	4	N	13	13	2	5	5	192
May	4	Absent	F50	5	O	11	13	4	4	4	143
May	4	Absent	F80	1	P	13	4	4	5	5	188
May	4	Absent	F80	2	Q	14	4	6	3	3	70
May	4	Absent	F80	3	R	12	4	1	5	5	210
May	4	Absent	F80	4	S	14	4	7	12	12	541
May	4	Absent	F80	5	T	11	4	5	8	8	373
May	4	Present	F100	1	U	14	0	1	0	0	0
May	4	Present	F100	2	V	12	0	2	0	0	0
May	4	Present	F100	3	W	11	0	4	0	0	0
May	4	Present	F100	4	X	13	0	0	0	0	0
May	4	Present	F100	5	Y	13	0	1	0	0	0
May	4	Present	F20	1	Z	9	54	3	3	3	121
May	4	Present	F20	2	AA	14	56	1	3	3	87
May	4	Present	F20	3	AB	13	57	5	2	2	22
May	4	Present	F20	4	AC	10	54	4	3	3	129
May	4	Present	F20	5	AD	12	57	6	0	0	0
May	4	Present	F50	1	AE	15	12	3	4	4	177
May	4	Present	F50	2	AF	13	15	0	2	2	122
May	4	Present	F50	3	AG	13	14	1	2	2	36
May	4	Present	F50	4	AH	14	15	2	1	1	23
May	4	Present	F50	5	AI	15	15	3	4	4	213
May	4	Present	F80	1	AJ	12	3	1	0	0	0
May	4	Present	F80	2	AK	14	4	0	7	7	448
May	4	Present	F80	3	AL	14	3	1	1	1	50
May	4	Present	F80	4	AM	14	2	0	2	2	42
May	4	Present	F80	5	AN	14	4	0	1	1	32
Jun	5	Absent	F100	1	A	15	0	4	0	0	0
Jun	5	Absent	F100	2	B	13	0	2	0	0	0
Jun	5	Absent	F100	3	C	13	0	2	0	0	0
Jun	5	Absent	F100	4	D	13	0	3	0	0	0
Jun	5	Absent	F100	5	E	14	0	3	0	0	0
Jun	5	Absent	F20	1	F	8	44	1	7	5	98
Jun	5	Absent	F20	2	G	7	52	0	3	1	23
Jun	5	Absent	F20	3	H	9	49	0	0	0	0
Jun	5	Absent	F20	4	I	10	51	0	9	9	172
Jun	5	Absent	F20	5	J	9	42	0	7	7	137
Jun	5	Absent	F50	1	K	7	12	0	2	0	0
Jun	5	Absent	F50	2	L	11	15	1	1	0	0
Jun	5	Absent	F50	3	M	13	12	2	3	3	90
Jun	5	Absent	F50	4	N	13	13	0	2	0	0
Jun	5	Absent	F50	5	O	11	12	1	8	5	114
Jun	5	Absent	F80	1	P	12	3	1	7	4	148
Jun	5	Absent	F80	2	Q	13	4	2	6	6	202
Jun	5	Absent	F80	3	R	11	4	3	5	4	118
Jun	5	Absent	F80	4	S	14	3	0	10	5	232
Jun	5	Absent	F80	5	T	11	4	0	7	6	245
Jun	5	Present	F100	1	U	13	0	1	0	0	0
Jun	5	Present	F100	2	V	12	0	1	0	0	0
Jun	5	Present	F100	3	W	11	0	1	0	0	0
Jun	5	Present	F100	4	X	11	0	0	0	0	0
Jun	5	Present	F100	5	Y	13	0	2	0	0	0
Jun	5	Present	F20	1	Z	9	50	2	0	0	0
Jun	5	Present	F20	2	AA	14	53	2	2	1	30
Jun	5	Present	F20	3	AB	8	55	4	3	2	47
Jun	5	Present	F20	4	AC	9	52	2	7	4	136
Jun	5	Present	F20	5	AD	11	50	2	7	3	54
Jun	5	Present	F50	1	AE	14	12	5	8	4	185
Jun	5	Present	F50	2	AF	13	15	9	2	1	10
Jun	5	Present	F50	3	AG	13	14	1	5	3	95
Jun	5	Present	F50	4	AH	14	15	7	0	0	0
Jun	5	Present	F50	5	AI	15	15	3	2	1	14
Jun	5	Present	F80	1	AJ	11	3	0	5	3	136
Jun	5	Present	F80	2	AK	14	4	0	2	2	45
Jun	5	Present	F80	3	AL	14	2	0	1	1	9
Jun	5	Present	F80	4	AM	14	2	0	3	3	108
Jun	5	Present	F80	5	AN	13	4	0	2	2	64
Jul	6	Absent	F100	1	A	12	0	0	0	0	0
Jul	6	Absent	F100	2	B	13	0	0	0	0	0
Jul	6	Absent	F100	3	C	13	0	0	0	0	0
Jul	6	Absent	F100	4	D	13	0	0	0	0	0
Jul	6	Absent	F100	5	E	14	0	0	0	0	0
Jul	6	Absent	F20	1	F	7	51	0	1	1	NA
Jul	6	Absent	F20	2	G	6	48	0	0	0	0
Jul	6	Absent	F20	3	H	7	46	0	0	0	0
Jul	6	Absent	F20	4	I	7	49	0	0	0	0
Jul	6	Absent	F20	5	J	8	40	1	1	1	26
Jul	6	Absent	F50	1	K	7	7	0	3	1	19
Jul	6	Absent	F50	2	L	10	11	0	2	0	0
Jul	6	Absent	F50	3	M	13	7	0	0	0	0
Jul	6	Absent	F50	4	N	12	13	0	0	0	0
Jul	6	Absent	F50	5	O	9	9	2	3	2	46
Jul	6	Absent	F80	1	P	12	3	0	0	0	0
Jul	6	Absent	F80	2	Q	13	3	0	2	2	41
Jul	6	Absent	F80	3	R	11	4	0	3	3	33
Jul	6	Absent	F80	4	S	14	2	2	2	0	0
Jul	6	Absent	F80	5	T	11	4	2	0	0	0
Jul	6	Present	F100	1	U	11	11	1	0	0	0
Jul	6	Present	F100	2	V	12	12	0	0	0	0
Jul	6	Present	F100	3	W	10	10	1	0	0	0
Jul	6	Present	F100	4	X	9	9	0	0	0	0
Jul	6	Present	F100	5	Y	12	12	0	0	0	0
Jul	6	Present	F20	1	Z	8	45	0	4	4	32
Jul	6	Present	F20	2	AA	12	51	0	3	3	35
Jul	6	Present	F20	3	AB	8	41	0	1	1	3
Jul	6	Present	F20	4	AC	9	45	0	4	3	40
Jul	6	Present	F20	5	AD	8	49	0	1	1	12
Jul	6	Present	F50	1	AE	13	21	1	1	1	21
Jul	6	Present	F50	2	AF	10	12	3	2	1	5
Jul	6	Present	F50	3	AG	12	14	2	1	1	5
Jul	6	Present	F50	4	AH	14	13	4	2	2	17
Jul	6	Present	F50	5	AI	12	15	3	4	3	50
Jul	6	Present	F80	1	AJ	11	3	0	0	0	0
Jul	6	Present	F80	2	AK	14	3	0	0	0	0
Jul	6	Present	F80	3	AL	13	2	0	0	0	0
Jul	6	Present	F80	4	AM	13	3	2	0	0	0
Jul	6	Present	F80	5	AN	13	3	0	0	0	0
Aug	7	Absent	F100	1	A	7	0	0	0	0	0
Aug	7	Absent	F100	2	B	9	0	0	0	0	0
Aug	7	Absent	F100	3	C	12	0	0	0	0	0
Aug	7	Absent	F100	4	D	10	0	0	0	0	0
Aug	7	Absent	F100	5	E	13	0	0	0	0	0
Aug	7	Absent	F20	1	F	4	42	0	0	0	0
Aug	7	Absent	F20	2	G	5	35	0	0	0	0
Aug	7	Absent	F20	3	H	5	38	0	0	0	0
Aug	7	Absent	F20	4	I	7	45	0	0	0	0
Aug	7	Absent	F20	5	J	7	28	1	0	0	0
Aug	7	Absent	F50	1	K	5	5	0	0	0	0
Aug	7	Absent	F50	2	L	9	4	0	0	0	0
Aug	7	Absent	F50	3	M	4	4	0	0	0	0
Aug	7	Absent	F50	4	N	9	9	0	0	0	0
Aug	7	Absent	F50	5	O	7	8	0	0	0	0
Aug	7	Absent	F80	1	P	11	2	0	0	0	0
Aug	7	Absent	F80	2	Q	8	2	0	0	0	0
Aug	7	Absent	F80	3	R	10	1	3	0	0	0
Aug	7	Absent	F80	4	S	10	3	0	0	0	0
Aug	7	Absent	F80	5	T	6	3	0	0	0	0
Aug	7	Present	F100	1	U	9	0	0	0	0	0
Aug	7	Present	F100	2	V	12	0	0	0	0	0
Aug	7	Present	F100	3	W	8	0	1	0	0	0
Aug	7	Present	F100	4	X	6	0	0	0	0	0
Aug	7	Present	F100	5	Y	9	0	0	0	0	0
Aug	7	Present	F20	1	Z	6	40	0	0	0	0
Aug	7	Present	F20	2	AA	10	29	0	0	0	0
Aug	7	Present	F20	3	AB	6	37	0	0	0	0
Aug	7	Present	F20	4	AC	8	33	0	0	0	0
Aug	7	Present	F20	5	AD	7	38	0	0	0	0
Aug	7	Present	F50	1	AE	9	12	0	0	0	0
Aug	7	Present	F50	2	AF	9	10	0	0	0	0
Aug	7	Present	F50	3	AG	10	12	0	0	0	0
Aug	7	Present	F50	4	AH	11	10	0	0	0	0
Aug	7	Present	F50	5	AI	10	15	0	0	0	0
Aug	7	Present	F80	1	AJ	9	3	0	0	0	0
Aug	7	Present	F80	2	AK	8	4	0	0	0	0
Aug	7	Present	F80	3	AL	9	0	0	0	0	0
Aug	7	Present	F80	4	AM	8	4	0	0	0	0
Aug	7	Present	F80	5	AN	13	2	0	0	0	0
Sep	8	Absent	F100	1	A	5	0	0	0	0	0
Sep	8	Absent	F100	2	B	6	0	0	0	0	0
Sep	8	Absent	F100	3	C	7	0	0	0	0	0
Sep	8	Absent	F100	4	D	9	0	0	0	0	0
Sep	8	Absent	F100	5	E	8	0	0	0	0	0
Sep	8	Absent	F20	1	F	4	19	0	0	0	0
Sep	8	Absent	F20	2	G	5	24	0	0	0	0
Sep	8	Absent	F20	3	H	5	22	0	0	0	0
Sep	8	Absent	F20	4	I	6	31	0	0	0	0
Sep	8	Absent	F20	5	J	7	31	0	0	0	0
Sep	8	Absent	F50	1	K	5	6	0	0	0	0
Sep	8	Absent	F50	2	L	8	6	0	0	0	0
Sep	8	Absent	F50	3	M	3	1	0	0	0	0
Sep	8	Absent	F50	4	N	7	7	0	0	0	0
Sep	8	Absent	F50	5	O	7	6	0	0	0	0
Sep	8	Absent	F80	1	P	11	2	0	0	0	0
Sep	8	Absent	F80	2	Q	7	2	0	0	0	0
Sep	8	Absent	F80	3	R	9	2	0	0	0	0
Sep	8	Absent	F80	4	S	8	3	0	0	0	0
Sep	8	Absent	F80	5	T	5	0	0	0	0	0
Sep	8	Present	F100	1	U	9	0	0	0	0	0
Sep	8	Present	F100	2	V	5	0	0	0	0	0
Sep	8	Present	F100	3	W	5	0	0	0	0	0
Sep	8	Present	F100	4	X	4	0	0	0	0	0
Sep	8	Present	F100	5	Y	8	0	0	0	0	0
Sep	8	Present	F20	1	Z	6	19	0	0	0	0
Sep	8	Present	F20	2	AA	5	41	0	0	0	0
Sep	8	Present	F20	3	AB	5	20	0	0	0	0
Sep	8	Present	F20	4	AC	6	25	0	0	0	0
Sep	8	Present	F20	5	AD	7	26	0	0	0	0
Sep	8	Present	F50	1	AE	7	10	0	0	0	0
Sep	8	Present	F50	2	AF	8	8	0	0	0	0
Sep	8	Present	F50	3	AG	10	8	0	0	0	0
Sep	8	Present	F50	4	AH	11	7	0	0	0	0
Sep	8	Present	F50	5	AI	8	7	0	0	0	0
Sep	8	Present	F80	1	AJ	7	2	0	0	0	0
Sep	8	Present	F80	2	AK	8	2	0	0	0	0
Sep	8	Present	F80	3	AL	4	3	0	0	0	0
Sep	8	Present	F80	4	AM	6	2	0	0	0	0
Sep	8	Present	F80	5	AN	7	2	0	0	0	0
Oct	9	Absent	F100	1	A	2	0	0	0	0	0
Oct	9	Absent	F100	2	B	6	0	0	0	0	0
Oct	9	Absent	F100	3	C	7	0	0	0	0	0
Oct	9	Absent	F100	4	D	8	0	0	0	0	0
Oct	9	Absent	F100	5	E	4	0	0	0	0	0
Oct	9	Absent	F20	1	F	3	16	0	0	0	0
Oct	9	Absent	F20	2	G	4	16	0	0	0	0
Oct	9	Absent	F20	3	H	5	20	0	0	0	0
Oct	9	Absent	F20	4	I	6	27	2	0	0	0
Oct	9	Absent	F20	5	J	7	24	0	0	0	0
Oct	9	Absent	F50	1	K	5	6	0	0	0	0
Oct	9	Absent	F50	2	L	6	8	0	0	0	0
Oct	9	Absent	F50	3	M	3	2	0	0	0	0
Oct	9	Absent	F50	4	N	7	4	0	0	0	0
Oct	9	Absent	F50	5	O	7	5	0	0	0	0
Oct	9	Absent	F80	1	P	10	2	0	0	0	0
Oct	9	Absent	F80	2	Q	3	2	0	0	0	0
Oct	9	Absent	F80	3	R	6	2	0	0	0	0
Oct	9	Absent	F80	4	S	6	1	0	0	0	0
Oct	9	Absent	F80	5	T	4	1	0	0	0	0
Oct	9	Present	F100	1	U	7	0	0	0	0	0
Oct	9	Present	F100	2	V	3	0	0	0	0	0
Oct	9	Present	F100	3	W	5	0	0	0	0	0
Oct	9	Present	F100	4	X	3	0	0	0	0	0
Oct	9	Present	F100	5	Y	7	0	0	0	0	0
Oct	9	Present	F20	1	Z	5	17	0	0	0	0
Oct	9	Present	F20	2	AA	3	17	0	0	0	0
Oct	9	Present	F20	3	AB	4	16	0	0	0	0
Oct	9	Present	F20	4	AC	5	20	0	0	0	0
Oct	9	Present	F20	5	AD	6	27	0	0	0	0
Oct	9	Present	F50	1	AE	4	8	0	0	0	0
Oct	9	Present	F50	2	AF	6	7	0	0	0	0
Oct	9	Present	F50	3	AG	9	8	0	0	0	0
Oct	9	Present	F50	4	AH	10	10	0	0	0	0
Oct	9	Present	F50	5	AI	8	7	0	0	0	0
Oct	9	Present	F80	1	AJ	3	1	1	0	0	0
Oct	9	Present	F80	2	AK	5	2	1	0	0	0
Oct	9	Present	F80	3	AL	3	0	0	0	0	0
Oct	9	Present	F80	4	AM	1	2	0	0	0	0
Oct	9	Present	F80	5	AN	7	1	0	0	0	0
Nov	10	Absent	F100	1	A	2	0	0	0	0	0
Nov	10	Absent	F100	2	B	5	0	0	0	0	0
Nov	10	Absent	F100	3	C	6	0	0	0	0	0
Nov	10	Absent	F100	4	D	5	0	0	0	0	0
Nov	10	Absent	F100	5	E	3	0	0	0	0	0
Nov	10	Absent	F20	1	F	3	15	0	0	0	0
Nov	10	Absent	F20	2	G	4	12	0	0	0	0
Nov	10	Absent	F20	3	H	5	20	0	0	0	0
Nov	10	Absent	F20	4	I	6	20	0	0	0	0
Nov	10	Absent	F20	5	J	5	22	0	0	0	0
Nov	10	Absent	F50	1	K	4	4	0	0	0	0
Nov	10	Absent	F50	2	L	6	5	0	0	0	0
Nov	10	Absent	F50	3	M	3	2	0	0	0	0
Nov	10	Absent	F50	4	N	6	2	0	0	0	0
Nov	10	Absent	F50	5	O	7	4	0	0	0	0
Nov	10	Absent	F80	1	P	9	0	0	0	0	0
Nov	10	Absent	F80	2	Q	3	2	0	0	0	0
Nov	10	Absent	F80	3	R	3	2	0	0	0	0
Nov	10	Absent	F80	4	S	4	1	0	0	0	0
Nov	10	Absent	F80	5	T	4	1	0	0	0	0
Nov	10	Present	F100	1	U	5	0	0	0	0	0
Nov	10	Present	F100	2	V	2	0	0	0	0	0
Nov	10	Present	F100	3	W	5	0	0	0	0	0
Nov	10	Present	F100	4	X	2	0	0	0	0	0
Nov	10	Present	F100	5	Y	4	0	0	0	0	0
Nov	10	Present	F20	1	Z	4	16	0	0	0	0
Nov	10	Present	F20	2	AA	2	14	0	0	0	0
Nov	10	Present	F20	3	AB	3	14	0	0	0	0
Nov	10	Present	F20	4	AC	5	17	0	0	0	0
Nov	10	Present	F20	5	AD	5	26	0	0	0	0
Nov	10	Present	F50	1	AE	3	4	0	0	0	0
Nov	10	Present	F50	2	AF	5	6	0	0	0	0
Nov	10	Present	F50	3	AG	8	8	0	0	0	0
Nov	10	Present	F50	4	AH	6	9	0	0	0	0
Nov	10	Present	F50	5	AI	8	8	0	0	0	0
Nov	10	Present	F80	1	AJ	1	0	1	0	0	0
Nov	10	Present	F80	2	AK	3	0	1	0	0	0
Nov	10	Present	F80	3	AL	0	0	0	0	0	0
Nov	10	Present	F80	4	AM	0	0	0	0	0	0
Nov	10	Present	F80	5	AN	5	2	0	0	0	0
Dec	11	Absent	F100	1	A	2	0	0	0	0	0
Dec	11	Absent	F100	2	B	3	0	0	0	0	0
Dec	11	Absent	F100	3	C	4	0	0	0	0	0
Dec	11	Absent	F100	4	D	4	0	0	0	0	0
Dec	11	Absent	F100	5	E	3	0	0	0	0	0
Dec	11	Absent	F20	1	F	3	15	0	0	0	0
Dec	11	Absent	F20	2	G	4	20	2	0	0	0
Dec	11	Absent	F20	3	H	5	19	0	0	0	0
Dec	11	Absent	F20	4	I	6	24	0	0	0	0
Dec	11	Absent	F20	5	J	5	22	0	0	0	0
Dec	11	Absent	F50	1	K	2	2	0	0	0	0
Dec	11	Absent	F50	2	L	5	4	0	0	0	0
Dec	11	Absent	F50	3	M	2	2	0	0	0	0
Dec	11	Absent	F50	4	N	4	2	0	0	0	0
Dec	11	Absent	F50	5	O	7	5	0	0	0	0
Dec	11	Absent	F80	1	P	4	0	0	0	0	0
Dec	11	Absent	F80	2	Q	3	2	0	0	0	0
Dec	11	Absent	F80	3	R	2	1	0	0	0	0
Dec	11	Absent	F80	4	S	4	0	0	0	0	0
Dec	11	Absent	F80	5	T	4	2	0	0	0	0
Dec	11	Present	F100	1	U	5	0	0	0	0	0
Dec	11	Present	F100	2	V	1	0	0	0	0	0
Dec	11	Present	F100	3	W	2	0	0	0	0	0
Dec	11	Present	F100	4	X	3	0	0	0	0	0
Dec	11	Present	F100	5	Y	4	0	0	0	0	0
Dec	11	Present	F20	1	Z	4	15	1	0	0	0
Dec	11	Present	F20	2	AA	1	13	0	0	0	0
Dec	11	Present	F20	3	AB	2	13	0	0	0	0
Dec	11	Present	F20	4	AC	4	17	0	0	0	0
Dec	11	Present	F20	5	AD	4	23	0	0	0	0
Dec	11	Present	F50	1	AE	3	3	0	0	0	0
Dec	11	Present	F50	2	AF	6	4	0	0	0	0
Dec	11	Present	F50	3	AG	6	7	0	0	0	0
Dec	11	Present	F50	4	AH	4	6	0	0	0	0
Dec	11	Present	F50	5	AI	7	6	0	0	0	0
Dec	11	Present	F80	1	AJ	1	0	0	0	0	0
Dec	11	Present	F80	2	AK	3	1	0	0	0	0
Dec	11	Present	F80	3	AL	0	0	0	0	0	0
Dec	11	Present	F80	4	AM	0	0	0	0	0	0
Dec	11	Present	F80	5	AN	4	1	0	0	0	0
Jan	12	Absent	F100	1	A	2	15	0	0	0	0
Jan	12	Absent	F100	2	B	3	16	0	0	0	0
Jan	12	Absent	F100	3	C	3	20	0	0	0	0
Jan	12	Absent	F100	4	D	3	25	0	0	0	0
Jan	12	Absent	F100	5	E	3	18	0	0	0	0
Jan	12	Absent	F20	1	F	3	0	0	0	0	0
Jan	12	Absent	F20	2	G	2	0	0	0	0	0
Jan	12	Absent	F20	3	H	5	0	0	0	0	0
Jan	12	Absent	F20	4	I	5	0	0	0	0	0
Jan	12	Absent	F20	5	J	5	0	0	0	0	0
Jan	12	Absent	F50	1	K	1	1	0	0	0	0
Jan	12	Absent	F50	2	L	5	4	0	0	0	0
Jan	12	Absent	F50	3	M	2	1	0	0	0	0
Jan	12	Absent	F50	4	N	4	2	0	0	0	0
Jan	12	Absent	F50	5	O	5	5	0	0	0	0
Jan	12	Absent	F80	1	P	2	0	0	0	0	0
Jan	12	Absent	F80	2	Q	2	2	0	0	0	0
Jan	12	Absent	F80	3	R	2	1	0	0	0	0
Jan	12	Absent	F80	4	S	4	0	0	0	0	0
Jan	12	Absent	F80	5	T	4	1	0	0	0	0
Jan	12	Present	F100	1	U	4	0	0	0	0	0
Jan	12	Present	F100	2	V	1	0	0	0	0	0
Jan	12	Present	F100	3	W	2	0	0	0	0	0
Jan	12	Present	F100	4	X	3	0	0	0	0	0
Jan	12	Present	F100	5	Y	3	0	0	0	0	0
Jan	12	Present	F20	1	Z	4	15	0	0	0	0
Jan	12	Present	F20	2	AA	1	12	0	0	0	0
Jan	12	Present	F20	3	AB	2	12	0	0	0	0
Jan	12	Present	F20	4	AC	4	13	0	0	0	0
Jan	12	Present	F20	5	AD	3	18	0	0	0	0
Jan	12	Present	F50	1	AE	2	3	0	0	0	0
Jan	12	Present	F50	2	AF	4	3	0	0	0	0
Jan	12	Present	F50	3	AG	4	5	0	0	0	0
Jan	12	Present	F50	4	AH	1	6	0	0	0	0
Jan	12	Present	F50	5	AI	6	4	0	0	0	0
Jan	12	Present	F80	1	AJ	0	0	0	0	0	0
Jan	12	Present	F80	2	AK	3	1	0	0	0	0
Jan	12	Present	F80	3	AL	0	0	0	0	0	0
Jan	12	Present	F80	4	AM	0	0	0	0	0	0
Jan	12	Present	F80	5	AN	4	1	0	0	0	0
